# Supplementary material for: Laparoscopic cholecystectomy based on Laennec approach via the cystic plate with lymphadenectomy in Calot's triangle for gallbladder neoplasms: Initial experience and technical details
Source: ILIVER. 2023 Oct 18;2(4):202–7. doi: 10.1016/j.iliver.2023.10.001 (PMC12212665; doi:10.1016/j.iliver.2023.10.001)
Supplement: Multimedia component 1 [file mmc1.zip]

Archive with 1 entries (1 files):
- iliver_71_Laennec LC Supplement Video_mmc1.rar
